# Supplementary material for: Ginsenoside Rg1 protects starving H9c2 cells by dissociation of Bcl-2-Beclin1 complex
Source: BMC Complement Altern Med. 2016 May 26;16:146. doi: 10.1186/s12906-016-1112-2 (PMC4881172; doi:10.1186/s12906-016-1112-2)
Supplement: Additional file 2: Figure S3. — The effect of CQ on different time points. The LC3 level significantly increased at 90 min (*p < 0.01). Figure S4. The effect of 3-MA on different time points. The LC3 level significantly decreased at 12 h (*p < 0.05) and 24 h (*p < 0.05). Figure S5. The effect of Rap on different time points. The LC3 level significantly increased at 12 h (**p < 0.01) and 24 h (*p < 0.05). (XLSX 33 kb) [file 12906_2016_1112_MOESM2_ESM.xlsx]

## Sheet: Fig.1
Fig.1A					Fig.1B				Fig.1D				Fig.1E
group	starvation time (min)	drug dosage (μmol·L-1)	cell viability (%)		group	starvation time (min)	apoptosis rate (%)		group	starvation time (min)	apoptosis rate (%)		group	starvation time (min)	active-caspase 3 protein expression (%)
M	0	-	100		M	0	4.314±1.38		M	0	2.726±1.53		M	0	100
	30	-	79.137±5.79 ##			30	7.523±1.23#			30	11.691±2.23##			30	144.912±25.6#
	60	-	77.190±7.86 ##			60	13.344±1.55##			60	14.527±2.55##			60	163.147±33.27##
	90	-	73.287±6.5 ##			90	14.495±2.47##			90	16.66±2.94##			90	204.665±31.38##
	120	-	74.593±6.16 ##			120	13.434±1.53##			120	17.696±1.53##			120	235.212±25.81##
	150	-	68.750±6.45 ##			150	16.656±2.22##			150	18.32±3.22##			150	174.965±28.54##
	180	-	68.238±4.31 ##			180	19.802±2.20##			180	20.723±2.2##			180	173.195±22.35##
	210	-	63.636±5.69 ##			210	21.628±1.64##			210	23.673±3.64##			210	143.986±22.07##
	240	-	59.200±5.36 ##			240	22.646±1.94##			240	22.909±2.47##			240	131.729±22.89
G-Rg1	30	25	84.943±6.95		G-Rg1	0	5.122±0.54		G-Rg1	0	2.501±2.35		G-Rg1	0	100
		50	86.458±5.65*			30	6.453±0.90*			30	10.413±2.9**			30	96.273±5.53
		100	80.492±8.49			60	7.522±1.43**			60	11.032±2.43**			60	120.119±16.77
	60	25	86.458±4.87*			90	7.815±1.22**			90	11.421±2.34**			90	125.284±12.63*
		50	83.200±2.09			120	8.527±2.43**			120	12.883±1.91**			120	141.452±17.85**
		100	84.600±8.63*			150	8.619±1.81**			150	14.041±1.81**			150	111.091±22.14
	90	25	80.060±6.98			180	13.427±1.53**			180	17.109±1.52**			180	108.555±29.36
		50	81.448±8.04*			210	14.255±2.70**			210	20.631±2.69**			210	80.571±26.11
		100	81.944±6.28*			240	16.109±1.92**			240	20.231±1.22**			240	53.694±28.42
	120	25	80.488±7.53
		50	84.451±7.48*
		100	85.385±7.48**
	150	25	81.855±4.46*
		50	79.536±7.90**
		100	84.385±14.07**
	180	25	84.016±7.16**
		50	85.861±5.29**
		100	86.475±7.01**
	210	25	74.318±5.72**
		50	76.932±6.87**
		100	77.159±6.55**
	240	25	67.200±8.17*
		50	70.500±2.75**
		100	72.500±9.78**

## Sheet: Fig.2
Fig.2B					Fig.2C					Fig.2D
group	starvation time (min)	drug dosage (μmol·L-1)	LC3-Ⅱ/LC3-Ⅰprotein expression (%)		group	starvation time (min)	drug dosage (μmol·L-1)	p62 protein expression (%)		group	LC3-Ⅱ/LC3-Ⅰ
M	0	-	100		M	0	-	100		M	100
	30	-	109.381±13.36			30	-	144.912±6.76		CQ	128.281±18.12#
	60	-	117.681±14.70			60	-	163.147±11.20		G-Rg1	136.332±10.20#
	90	-	130.215±5.86#			90	-	204.665±9.89#		CQ+G-Rg1	150.055±23.06##,*
	120	-	133.807±9.05##			120	-	235.212±9.93#
	150	-	160.131±11.80##			150	-	174.965±5.36##
	180	-	136.672±11.29##			180	-	173.195±15.81##
	210	-	124.064±13.99#			210	-	143.986±12.81##
	240	-	122.093±7.76			240	-	131.729±10.79##
G-Rg1	0	100	100		G-Rg	0	100	100
	30	100	155.363±20.94*			30	100	77.400±10.97*
	60	100	161.905±18.70*			60	100	60.073±11.30*
	90	100	163.788±8.24**			90	100	57.309±5.99*
	120	100	131.163±14.14			120	100	51.830±8.66*
	150	100	130.820±9.30			150	100	58.366±10.37
	180	100	126.286±9.60			180	100	52.440±5.37
	210	100	129.589±24.63			210	100	52.474±9.62
	240	100	107.606±10.99			240	100	41.475±4.99

## Sheet: Fig.3
Fig.3
group	caspase 3 protein expression (%)	LC3-Ⅱ/LC3-Ⅰprotein expression (%)
contrl	100	100
M	160.576±24.11#	149.223±13.06#
3-MA	232.997±34.52*	83.413±17.13*
Rap	136.483±24.23*	191.931±28.33*

## Sheet: Fig.4
Fig.4A				Fig.4B
group	starvation time (min)	Beclin 1 protein expression (%)		group	starvation time (min)	Bel-2 protein expression (%)
M	0	100		M	0	100
	30	146.690±16.6#			30	117.773±6.78
	60	138.424±15.51#			60	117.183±29.31
	90	144.264±22.21#			90	125.072±19.46
	120	142.625±24.62#			120	110.203±23.35
	150	142.256±28.81#			150	89.743±16.49
	180	128.877±18.43			180	91.356±12.66
	210	122.358±16.98			210	82.635±18.31
	240	107.468±37.52			240	90.452±31.77
G-Rg1	0	100		G-Rg	0	100
	30	138.445±25.62			30	128.678±19.95
	60	141.450±22.72			60	175.274±25.09
	90	178.337±19.00*			90	234.412±32.37**
	120	182.870±11.45*			120	219.505±72.06*
	150	201.078±16.10*			150	213.148±34.77**
	180	202.310±28.88*			180	202.773±25.99**
	210	211.978±18.78**			210	203.794±53.87*
	240	202.397±9.43*			240	155.865±49.81

## Sheet: Fig.5
Fig.5A				Fig.5B
group	starvation time (min)	Bcl-2/Beclin 1-Bcl-2 (% of 0min)		组别	Bcl-2/ Beclin1-Bcl-2
M	0	100		模型组	100
	30	108.246±23.51		G-Rg1-H	134.517±16.78*
	60	107.545±25.55
	90	80.190±12.98
	120	81.654±14.06
	150	69.731±12.10#
	180	64.689±11.22#
	210	35.765±10.13#
	240	20.906±8.99#
G-Rg1	0	100
	30	97.455±10.21
	60	124.563±11.46
	90	162.217±14.04*
	120	168.637±11.53*
	150	176.611±22.22*
	180	250.561±16.64**
	210	267.523±14.25**
	240	280.019±16.1**

## Sheet: Fig.6
Fig.6
group	starvation time (min)	drug dosage (μmol·L-1)	FRET (%)
M	0min	-	100
	5min	-	114.395±12.13
	10min	-	112.740±13.39
	20min	-	112.732±11.55
	30min	-	106.885±6.78
	40min	-	109.739±8.48
	50min	-	108.965±10.63
	60min	-	108.061±9.7
	70min	-	111.580±9.36
	80min	-	107.622±8.37
	90min	-	107.761±9.10
	100min	-	111.176±7.47
	110min	-	105.654±8.00
	120min	-	107.131±11.6
	130min	-	114.385±8.69
	140min	-	111.824±8.33
	150min	-	110.648±9.37
	160min	-	108.368±8.18
	170min	-	110.612±11.74
	180min	-	110.110±10.85
	190min	-	114.135±9.88
	200min	-	109.976±11.35
	210min	-	106.785±8.44
	220min	-	108.264±11.47
	230min	-	109.836±10.01
	240min	-	112.305±11.54
	250min	-	111.985±13.96
	260min	-	119.662±14.05
	270min	-	114.904±9.20
	280min	-	121.431±15.68
	290min	-	129.170±14.30
	300min	-	127.301±15.11
	310min	-	130.215±17.00
	320min	-	133.223±17.91
	330min	-	139.413±22.79
	340min	-	142.607±16.90
	350min	-	146.148±23.07
	360min	-	162.514±30.69
	370min	-	167.456±26.78
	380min	-	169.171±32.58
	390min	-	175.663±36.64
	400min	-	186.371±38.35
	410min	-	187.129±37.10
	420min	-	188.584±33.71
	430min	-	180.444±30.06
	440min	-	181.717±24.63
	450min	-	174.428±29.59
	460min	-	155.604±25.31
	470min	-	156.708±15.56
	480min	-	136.642±18.18
	490min	-	139.661±20.43
	500min	-	133.432±17.99
	510min	-	144.078±22.12
	520min	-	141.231±17.04
	530min	-	144.837±19.37
	540min	-	139.660±16.53
G-Rg1	0min	25	100.369±12.35
		50	102.140±9.38
		100	98.819±12.57
	5min	25	112.136±10.19
		50	116.217±13.91
		100	119.862±14.50
	10min	25	110.860±11.00
		50	111.934±8.78
		100	117.421±12.97
	20min	25	112.086±12.56
		50	114.309±13.30
		100	117.098±14.21
	30min	25	109.032±11.60
		50	107.088±9.73
		100	110.774±11.27
	40min	25	107.251±8.41
		50	109.022±7.32
		100	114.503±13.26
	50min	25	111.102±10.07
		50	108.127±10.83
		100	110.934±6.28
	60min	25	110.140±8.05
		50	108.528±8.76
		100	110.607±13.14
	70min	25	110.405±11.76
		50	109.578±9.29
		100	115.542±10.96
	80min	25	109.329±11.58
		50	107.830±9.04
		100	109.788±12.45
	90min	25	109.211±12.22
		50	110.362±7.88
		100	112.921±12.42
	100min	25	107.256±7.49
		50	109.383±11.38
		100	107.798±11.08
	110min	25	105.984±9.19
		50	106.397±9.38
		100	108.007±9.06
	120min	25	110.403±10.15
		50	109.270±12.50
		100	108.515±8.82
	130min	25	111.126±11.19
		50	116.037±13.16
		100	115.298±13.56
	140min	25	112.753±6.40
		50	114.020±10.72
		100	112.965±11.27
	150min	25	109.428±8.56
		50	111.658±14.03
		100	113.173±11.94
	160min	25	110.158±10.45
		50	108.618±9.65
		100	112.198±12.34
	170min	25	109.347±9.32
		50	110.163±9.94
		100	110.735±12.38
	180min	25	109.906±7.85
		50	108.479±12.65
		100	110.436±9.36
	190min	25	108.123±11.00
		50	111.170±13.78
		100	110.926±14.46
	200min	25	110.178±10.02
		50	109.692±11.71
		100	111.679±15.43
	210min	25	109.941±12.71
		50	105.325±8.76
		100	107.179±12.48
	220min	25	108.264±11.51
		50	108.541±11.88
		100	110.281±11.19
	230min	25	111.116±13.18
		50	108.597±10.08
		100	109.636±10.13
	240min	25	107.444±13.80
		50	109.077±15.25
		100	108.014±14.54
	250min	25	106.885±8.62
		50	106.667±16.97
		100	106.521±10.66
	260min	25	116.241±12.37
		50	110.075±13.47
		100	110.639±12.88
	270min	25	112.775±12.91
		50	108.589±13.74
		100	109.491±12.98
	280min	25	113.520±15.16
		50	111.255±15.97
		100	113.844±12.87
	290min	25	112.238±15.17
		50	110.289±16.27
		100	111.480±12.25
	300min	25	111.367±15.46
		50	108.543±14.39
		100	110.216±20.68
	310min	25	114.914±16.44
		50	112.205±22.06
		100	113.331±16.48
	320min	25	120.552±22.54
		50	119.926±19.17
		100	119.263±16.89
	330min	25	119.814±20.69
		50	120.386±19.78
		100	115.773±18.44
	340min	25	124.206±26.56
		50	118.802±19.93
		100	117.707±22.87
	350min	25	128.582±27.93
		50	131.893±31.30
		100	118.575±22.28
	360min	25	142.778±36.26
		50	131.239±30.19
		100	121.463±18.20
	370min	25	148.969±34.36
		50	136.058±30.10
		100	125.325±21.66
	380min	25	149.981±32.76
		50	136.482±32.75
		100	121.644±21.54
	390min	25	154.050±34.75
		50	135.088±32.36
		100	118.365±21.06
	400min	25	161.604±31.84
		50	140.382±30.14
		100	124.338±20.25
	410min	25	159.692±37.00
		50	137.803±32.79
		100	121.040±20.59
	420min	25	158.862±37.07
		50	136.300±33.49
		100	123.104±16.18
	430min	25	154.110±33.80
		50	133.035±27.24
		100	115.193±15.95
	440min	25	155.050±34.67
		50	135.289±28.96
		100	120.319±17.18
	450min	25	150.776±29.10
		50	127.165±24.84
		100	117.116±17.71
	460min	25	140.008±24.96
		50	121.619±16.55
		100	106.063±10.73
	470min	25	136.417±19.13
		50	125.208±18.73
		100	110.708±10.03
	480min	25	122.910±17.64
		50	109.776±12.07
		100	102.500±13.30
	490min	25	131.784±20.41
		50	122.371±12.11
		100	113.549±11.28
	500min	25	122.596±17.76
		50	113.536±14.82
		100	104.327±19.13
	510min	25	133.165±22.57
		50	118.718±17.67
		100	108.699±13.89
	520min	25	125.543±20.03
		50	117.900±20.36
		100	111.545±28.32
	530min	25	128.396±18.44
		50	121.1279±13.26
		100	111.279±23.41
	540min	25	129.498±15.45
		50	118.149±20.41
		100	110.992±19.22

## Sheet: Fig.S
Fig.S1
group	starvation time (min)	cell viability (%)
contrl	0	100
M	30	79.137±5.79 **
	60	76.551±10.54**
	90	73.287±6.5 **
	120	74.593±6.16 **
	150	68.750±6.45 **
	180	68.238±4.31 **
	210	63.636±5.69 **
	240	59.200±5.36 **
	270	60.307±2.84 **
	300	60.509±1.56 **
	330	58.944±3.42 **
	360	58.600±1.37 **
